# Supplementary material for: Mapping QTL for Adult-Plant Resistance to Stripe Rust in a Chinese Wheat Landrace
Source: Int J Mol Sci. 2022 Aug 26;23(17):9662. doi: 10.3390/ijms23179662 (PMC9456275; doi:10.3390/ijms23179662)
Supplement: Supplementary file 1 [file ijms-23-09662-s001.zip]

Archive with 1 entries (1 files):
- ijms-1870020-supplementary.xlsx
