# Supplementary material for: Mapping QTL for Adult-Plant Resistance to Stripe Rust in a Chinese Wheat Landrace
Source: Int J Mol Sci. 2022 Aug 26;23(17):9662. doi: 10.3390/ijms23179662 (PMC9456275; doi:10.3390/ijms23179662)
Supplement: Supplementary file 1 [file ijms-23-09662-s001.zip › ijms-1870020-supplementary.xlsx]

## Sheet: Table S1
Supplementary Table S1. Pearson correlation co-efficient among three traits of YR measured under four environments
Data Set
No.(Trait,Year)		1	2	3	4	5	6	7	8	9	10	11	12
1(IT,2016)		1
2(MDS,2016)		0.96**	1
3(AUDPC,2016)		0.91**	0.97**	1
4(IT,2017)		0.71**	0.69**	0.71**	1
5(MDS,2017)		0.66**	0.69**	0.71**	0.85**	1
6(AUDPC2017)		0.66**	0.68**	0.70**	0.81**	0.89**	1
7(IT,2018)		0.73**	0.71**	0.71**	0.75**	0.67**	0.71**	1
8(MDS,2018)		0.73**	0.74**	0.77**	0.72**	0.65**	0.66**	0.90**	1
9(AUDPC,2018)		0.75**	0.77**	0.80**	0.77**	0.71**	0.71**	0.89**	0.96**	1
10(IT,2019)		0.52**	0.50**	0.48**	0.60**	0.56**	0.57**	0.55**	0.45**	0.50**	1
11(MDS,2019)		0.57**	0.55**	0.53**	0.61**	0.59**	0.59**	0.57**	0.50**	0.55**	0.91**	1
12(AUDPC,2019)		0.58**	0.58**	0.57**	0.61**	0.62**	0.58**	0.58**	0.53**	0.58**	0.79**	0.91**	1
Note. ** means significance at P<0.01

## Sheet: Table S2
Supplementary Table S2. Data summary of RNA-seq for Tutoumai (TTM), and Siyang 936 (SY936)
Samples	Total base pairs	Clean reads	GC content of clean reads (%)	Clean reads Q30 (%)	Genome map rate (%)
TTM	13352701160	74978480	52.81	93.7	91.66
SY936	11440125000	76031092	53.42	93.56	82.66

## Sheet: Table S3
Supplementary Table S3. The genome-wide distribution of polymorphic SNPs between parents identified by RNA-seq
Chr	No.SNP	CDS	5’UTR	Intergene	Intron	3’UTR
1A	1626	723	60	325	49	318
1B	2416	1247	76	449	32	424
1D	373	211	16	37	17	64
2A	2484	1279	82	440	68	428
2B	2895	1576	93	457	71	500
2D	1152	806	28	56	10	177
3A	1751	826	69	361	33	342
3B	2726	1282	115	624	92	415
3D	436	276	6	42	10	72
4A	1280	726	42	148	30	231
4B	866	405	24	199	20	154
4D	174	87	8	25	6	30
5A	2227	1180	79	322	71	409
5B	3227	1830	94	485	65	541
5D	512	292	16	50	13	87
6A	1555	808	47	256	40	310
6B	2045	980	67	480	52	309
6D	642	325	21	103	17	126
7A	1944	917	75	416	37	330
7B	1622	848	63	333	42	235
7D	546	285	15	77	6	114
Total	32499	16909	1096	5685	781	5616

## Sheet:  Table S4
Supplementary Table S4 The DEGs within the region of QYr.sdau-1BL
GeneID	TTM	SY936	log2Fold	pvalue	qvalue	Diff	Cellular_Component	Biological_Process	Molecular_Function	Pathway
TraesCS1B01G431800.1	44.9813	8.74501	-2.16503	2.23e-06	8.63e-06	Down	-	-	-	-
TraesCS1B01G432700.1	8680.4	29996.3	1.98672	0	0	Up	GO:0016021//integral component of membrane;GO:0009523//photosystem II;GO:0009507//chloroplast;GO:0009522//photosystem I	GO:0018298//protein-chromophore linkage;GO:0009765//photosynthesis, light harvesting	GO:0016168//chlorophyll binding;GO:0046872//metal ion binding	K08912//Metabolic pathways;Photosynthesis - antenna proteins
TraesCS1B01G433100.1	35.9851	75.79	1.27237	6.42e-06	2.36e-05	Up	-	-	-	-
TraesCS1B01G433700.1	60.9747	7.77334	-2.77384	2.14e-10	1.21e-09	Down	GO:0005777//peroxisome	-	-	-
TraesCS1B01G434000.1	1175.51	4017.84	1.9709	0	0	Up	GO:0016023//cytoplasmic membrane-bounded vesicle;GO:0005773//vacuole	GO:0006629//lipid metabolic process;GO:0006508//proteolysis;GO:0030163//protein catabolic process	GO:0004190//aspartic-type endopeptidase activity	-
TraesCS1B01G435900.1	218.909	873.529	2.19429	2.85e-112	1.45e-110	Up	GO:0016021//integral component of membrane	GO:0055085//transmembrane transport;GO:0008643//carbohydrate transport	GO:0022891//substrate-specific transmembrane transporter activity	-
TraesCS1B01G436500.1	237.901	57.3284	-1.85528	7.7e-23	8.26e-22	Down	GO:0005759//mitochondrial matrix	GO:0006879//cellular iron ion homeostasis;GO:0044571//[2Fe-2S] cluster assembly;GO:0097428//protein maturation by iron-sulfur cluster transfer	GO:0008198//ferrous iron binding;GO:0051539//4 iron, 4 sulfur cluster binding;GO:0051537//2 iron, 2 sulfur cluster binding;GO:0036455//iron-sulfur transferase activity	-
TraesCS1B01G437400.1	36.9846	13.6033	-1.2452	0.00380544	0.00898484	Down	-	-	-	-
TraesCS1B01G438800.1	164.931	7.77334	-4.20943	4.3e-35	6.65e-34	Down	-	-	-	K13457//Plant-pathogen interaction
TraesCS1B01G439400.1	0.001	12.6317	3.85734	0.000359684	0.00102609	Up	-	-	-	K13457//Plant-pathogen interaction
TraesCS1B01G440700.1	92.9614	26.235	-1.62737	2e-08	9.56e-08	Down	-	-	-	K16225//Plant-pathogen interaction;K13425//Plant-pathogen interaction
TraesCS1B01G441300.1	107.955	26.235	-1.8431	4.17e-11	2.48e-10	Down	-	-	-	-
TraesCS1B01G441400.1	46.9805	10.6883	-1.93826	6.72e-06	2.46e-05	Down	-	-	GO:0016787//hydrolase activity	K14497//Insulin resistance;Plant hormone signal transduction
TraesCS1B01G441700.1	190.921	47.6117	-1.80582	5.04e-18	4.45e-17	Down	GO:0043231//intracellular membrane-bounded organelle;GO:0044444//cytoplasmic part	-	-	-
TraesCS1B01G445200.1	117.951	267.209	1.37754	2.12e-19	2e-18	Up	-	GO:0016043//cellular component organization;GO:0016070//RNA metabolic process	-	K05747//Fc gamma R-mediated phagocytosis;Salmonella infection;Chemokine signaling pathway;Pathogenic Escherichia coli infection;Endocytosis;Choline metabolism in cancer;Adherens junction;Bacterial invasion of epithelial cells;Regulation of actin cytoskeleton;Shigellosis
TraesCS1B01G445600.1	117.951	700.572	2.76811	2.33e-117	1.25e-115	Up	-	GO:0008152//metabolic process	GO:0016757//transferase activity, transferring glycosyl groups	-
TraesCS1B01G446900.1	16.9929	1.94333	-2.93057	0.000566276	0.0015674	Down	-	-	-	-
TraesCS1B01G447400.1	517.785	32.065	-3.81552	3.09e-100	1.37e-98	Down	-	-	-	K13457//Plant-pathogen interaction
TraesCS1B01G447800.1	29.9875	6.80167	-1.94264	0.000315198	0.000908825	Down	-	-	-	-
TraesCS1B01G448300.1	649.73	229.314	-1.30476	2.76e-36	4.39e-35	Down	GO:0016021//integral component of membrane	GO:0055085//transmembrane transport;GO:0008643//carbohydrate transport	GO:0005351//sugar:proton symporter activity	-
TraesCS1B01G448400.1	97.9593	35.9517	-1.24836	2.37e-06	9.15e-06	Down	GO:0009536//plastid	GO:0006284//base-excision repair	GO:0019104//DNA N-glycosylase activity	K01247//Base excision repair
TraesCS1B01G448700.2	16.9929	2.915	-2.3456	0.0022617	0.00560139	Down	GO:0005886//plasma membrane;GO:0009506//plasmodesma;GO:0016021//integral component of membrane;GO:0016023//cytoplasmic membrane-bounded vesicle	GO:0009755//hormone-mediated signaling pathway;GO:0046777//protein autophosphorylation;GO:0007178//transmembrane receptor protein serine/threonine kinase signaling pathway	GO:0031625//ubiquitin protein ligase binding;GO:0004675//transmembrane receptor protein serine/threonine kinase activity;GO:0001653//peptide receptor activity;GO:0005524//ATP binding	K13420//Plant-pathogen interaction
TraesCS1B01G448800.1	1384.42	0.001	-11.2373	5.42e-176	4.81e-174	Down	-	-	-	-
TraesCS1B01G449200.1	207.914	42.7534	-2.08411	3.08e-23	3.35e-22	Down	GO:0005634//nucleus;GO:0005739//mitochondrion	-	GO:0003677//DNA binding	K01184//Starch and sucrose metabolism;Metabolic pathways;Pentose and glucuronate interconversions
TraesCS1B01G449300.1	121.949	218.625	1.03994	6.99e-11	4.09e-10	Up	GO:0005634//nucleus;GO:0005739//mitochondrion	-	GO:0003677//DNA binding	K01184//Starch and sucrose metabolism;Metabolic pathways;Pentose and glucuronate interconversions
TraesCS1B01G449500.1	173.928	23.32	-2.70108	3.79e-26	4.57e-25	Down	GO:0005680//anaphase-promoting complex;GO:0016604//nuclear body	GO:0008283//cell proliferation;GO:0007276//gamete generation;GO:0010087//phloem or xylem histogenesis;GO:0030071//regulation of mitotic metaphase/anaphase transition;GO:0051510//regulation of unidimensional cell growth;GO:0051788//response to misfolded protein;GO:0032876//negative regulation of DNA endoreduplication;GO:0043248//proteasome assembly	-	K03357//HTLV-I infection;Cell cycle - yeast;Cell cycle;Progesterone-mediated oocyte maturation;Ubiquitin mediated proteolysis;Oocyte meiosis;Meiosis - yeast
TraesCS1B01G451600.1	25.9892	45.6684	1.01105	0.00359106	0.0085215	Up	-	GO:0016310//phosphorylation	GO:0043167//ion binding;GO:0000166//nucleotide binding;GO:0004672//protein kinase activity	K04730//Chagas disease (American trypanosomiasis);Epstein-Barr virus infection;NF-kappa B signaling pathway;Toll-like receptor signaling pathway;Measles;Pertussis;Tuberculosis;Leishmaniasis;Apoptosis;Toxoplasmosis;Neurotrophin signaling pathway
TraesCS1B01G452100.1	1986.17	693.77	-1.3197	4.49e-109	2.21e-107	Down	GO:0009507//chloroplast	GO:0008299//isoprenoid biosynthetic process;GO:0015979//photosynthesis	GO:0050347//trans-octaprenyltranstransferase activity;GO:0052923//all-trans-nonaprenyl-diphosphate synthase (geranyl-diphosphate specific) activity;GO:0046872//metal ion binding	K05356//Terpenoid backbone biosynthesis;Biosynthesis of secondary metabolites
TraesCS1B01G452600.1	24.9896	0.001	-5.44549	5.06e-07	2.1e-06	Down	-	-	-	-
TraesCS1B01G453500.1	241.899	53.4417	-1.98061	3.64e-25	4.24e-24	Down	GO:0044425//membrane part	-	-	-
TraesCS1B01G454600.1	6.99709	36.9234	2.59747	3.22e-07	1.37e-06	Up	GO:0009506//plasmodesma;GO:0016023//cytoplasmic membrane-bounded vesicle;GO:0005886//plasma membrane	GO:0007178//transmembrane receptor protein serine/threonine kinase signaling pathway;GO:0046777//protein autophosphorylation;GO:0009755//hormone-mediated signaling pathway;GO:0006952//defense response	GO:0004675//transmembrane receptor protein serine/threonine kinase activity;GO:0031625//ubiquitin protein ligase binding;GO:0001653//peptide receptor activity;GO:0000166//nucleotide binding	K04730//Toxoplasmosis;Neurotrophin signaling pathway;Measles;Pertussis;Tuberculosis;Leishmaniasis;Apoptosis;NF-kappa B signaling pathway;Toll-like receptor signaling pathway;Chagas disease (American trypanosomiasis);Epstein-Barr virus infection;K04733//Chagas disease (American trypanosomiasis);Influenza A;NF-kappa B signaling pathway;Toll-like receptor signaling pathway;Leishmaniasis;Apoptosis;Me…
TraesCS1B01G455100.1	3.99834	409.072	6.87457	4.29e-102	1.94e-100	Up	-	GO:0055085//transmembrane transport;GO:0065007//biological regulation	-	-
TraesCS1B01G455800.1	33.9859	0.001	-5.8891	4.43e-09	2.25e-08	Down	-	-	-	-
TraesCS1B01G455900.1	3964.35	1075.64	-1.68413	0	0	Down	-	GO:0009269//response to desiccation	-	-
TraesCS1B01G456700.1	345.856	612.15	1.02148	5.79e-27	7.17e-26	Up	GO:0005737//cytoplasm;GO:0005886//plasma membrane	GO:0009738//abscisic acid-activated signaling pathway;GO:0046777//protein autophosphorylation;GO:0035556//intracellular signal transduction;GO:0018105//peptidyl-serine phosphorylation	GO:0005516//calmodulin binding;GO:0005509//calcium ion binding;GO:0005524//ATP binding;GO:0009931//calcium-dependent protein serine/threonine kinase activity;GO:0004683//calmodulin-dependent protein kinase activity	K13412//Toxoplasmosis;Plant-pathogen interaction
TraesCS1B01G457200.1	272.887	115.628	-1.04104	9.86e-12	6.12e-11	Down	-	-	-	-
TraesCS1B01G459400.1	974.595	2027.87	1.25485	6.04e-118	3.26e-116	Up	GO:0005634//nucleus;GO:0016021//integral component of membrane	GO:0055085//transmembrane transport	-	-
TraesCS1B01G459900.1	496.794	82.5917	-2.39081	1.37e-62	3.72e-61	Down	-	-	-	-
TraesCS1B01G460100.1	38.9838	137.977	2.02124	2e-17	1.71e-16	Up	-	-	-	K13457//Plant-pathogen interaction
TraesCS1B01G461200.1	121.949	21.3767	-2.31441	4.86e-16	3.88e-15	Down	-	-	-	-
TraesCS1B01G461300.1	85.9643	19.4333	-1.94744	1e-09	5.36e-09	Down	-	-	-	-
TraesCS1B01G461600.1	882.633	244.86	-1.65209	2.04e-68	6.06e-67	Down	GO:0009536//plastid	GO:0006352//DNA-templated transcription, initiation;GO:0006355//regulation of transcription, DNA-templated	GO:0003899//DNA-directed RNA polymerase activity;GO:0003677//DNA binding;GO:0003700//sequence-specific DNA binding transcription factor activity;GO:0016987//sigma factor activity	-
TraesCS1B01G462100.1	1.99917	40.81	4.54921	1.96e-11	1.19e-10	Up	-	-	-	-
TraesCS1B01G462200.1	485.798	210.852	-1.00636	1e-18	9.16e-18	Down	GO:0009507//chloroplast;GO:0009508//plastid chromosome	GO:0009658//chloroplast organization;GO:0042793//transcription from plastid promoter;GO:0010103//stomatal complex morphogenesis;GO:0006655//phosphatidylglycerol biosynthetic process;GO:0045036//protein targeting to chloroplast;GO:0045893//positive regulation of transcription, DNA-templated;GO:0006399//tRNA metabolic process;GO:0006364//rRNA processing	-	-
TraesCS1B01G462300.1	18.9921	0.001	-5.04956	1.36e-05	4.8e-05	Down	GO:0005623//cell	GO:0045454//cell redox homeostasis	-	-
TraesCS1B01G462500.1	187.922	63.1584	-1.37532	1.87e-12	1.21e-11	Down	-	-	GO:0003677//DNA binding	-
TraesCS1B01G464300.1	805.665	18.4617	-5.24981	4.97e-178	4.47e-176	Down	-	-	-	-
TraesCS1B01G464400.3	22.9904	0.001	-5.3252	1.5e-06	5.92e-06	Down	-	-	-	-
TraesCS1B01G464900.1	147.939	4.85834	-4.73063	2.81e-33	4.15e-32	Down	-	-	GO:0000166//nucleotide binding	-
TraesCS1B01G465000.1	873.637	335.225	-1.18414	1.23e-41	2.22e-40	Down	-	-	GO:0005524//ATP binding	-
TraesCS1B01G465400.2	15.9934	1.94333	-2.8431	0.000987431	0.00261925	Down	-	GO:0008152//metabolic process	-	K14292//RNA transport
TraesCS1B01G466400.1	12.9946	0.001	-4.50208	0.000420158	0.0011878	Down	-	-	-	K15078//Fanconi anemia pathway
TraesCS1B01G466900.1	4.99792	48.5834	3.47883	1.6e-11	9.77e-11	Up	-	-	-	K13457//Plant-pathogen interaction
TraesCS1B01G467700.1	124.948	445.995	2.03346	4.74e-53	1.09e-51	Up	GO:0005886//plasma membrane;GO:0009536//plastid;GO:0009506//plasmodesma	GO:0046777//protein autophosphorylation;GO:0007178//transmembrane receptor protein serine/threonine kinase signaling pathway;GO:0009755//hormone-mediated signaling pathway	GO:0030246//carbohydrate binding;GO:0005524//ATP binding;GO:0004675//transmembrane receptor protein serine/threonine kinase activity;GO:0031625//ubiquitin protein ligase binding;GO:0001653//peptide receptor activity	K01176//Metabolic pathways;Starch and sucrose metabolism;Carbohydrate digestion and absorption;K04733//Neurotrophin signaling pathway;Toxoplasmosis;Apoptosis;Leishmaniasis;Tuberculosis;Pertussis;Measles;Toll-like receptor signaling pathway;NF-kappa B signaling pathway;Influenza A;Chagas disease (American trypanosomiasis);K04730//Toxoplasmosis;Neurotrophin signaling pathway;Measles;Pertussis;Tuber…
